# Supplementary material for: LI-RADS-based hepatocellular carcinoma risk mapping using contrast-enhanced MRI and self-configuring deep learning
Source: Cancer Imaging. 2025 Mar 17;25:36. doi: 10.1186/s40644-025-00844-6 (PMC11912691; doi:10.1186/s40644-025-00844-6)
Supplement: Supplementary file 2 — Additional file 2. Dataset fingerprint file used by nnU-Net. [file 40644_2025_844_MOESM2_ESM.json]

{
    "foreground_intensity_properties_per_channel": {
        "0": {
            "max": 1512.0,
            "mean": 149.9834747314453,
            "median": 146.0,
            "min": 0.0,
            "percentile_00_5": 1.0,
            "percentile_99_5": 323.0,
            "std": 63.368133544921875
        },
        "1": {
            "max": 1749.0,
            "mean": 186.15994262695312,
            "median": 180.0,
            "min": -42.0,
            "percentile_00_5": 0.0,
            "percentile_99_5": 434.0,
            "std": 79.37860107421875
        },
        "2": {
            "max": 1760.0,
            "mean": 247.08653259277344,
            "median": 235.0,
            "min": -39.0,
            "percentile_00_5": 0.0,
            "percentile_99_5": 571.0,
            "std": 113.05017852783203
        },
        "3": {
            "max": 1098.0,
            "mean": 202.24818420410156,
            "median": 197.0,
            "min": -76.0,
            "percentile_00_5": 0.0,
            "percentile_99_5": 528.0,
            "std": 122.33869171142578
        },
        "4": {
            "max": 1814.0,
            "mean": 242.89505004882812,
            "median": 233.0,
            "min": -31.0,
            "percentile_00_5": 0.0,
            "percentile_99_5": 594.0,
            "std": 120.43054962158203
        },
        "5": {
            "max": 1418.0,
            "mean": 90.4778060913086,
            "median": 0.0,
            "min": -83.0,
            "percentile_00_5": 0.0,
            "percentile_99_5": 416.0,
            "std": 109.79206848144531
        },
        "6": {
            "max": 1604.0,
            "mean": 80.54595947265625,
            "median": 0.0,
            "min": -72.0,
            "percentile_00_5": 0.0,
            "percentile_99_5": 383.0,
            "std": 100.7578353881836
        },
        "7": {
            "max": 4279.0,
            "mean": 187.24508666992188,
            "median": 170.0,
            "min": -137.0,
            "percentile_00_5": 0.0,
            "percentile_99_5": 690.0,
            "std": 113.86461639404297
        },
        "8": {
            "max": 4273.0,
            "mean": 151.59263610839844,
            "median": 118.0,
            "min": -134.0,
            "percentile_00_5": 0.0,
            "percentile_99_5": 764.0,
            "std": 140.80067443847656
        },
        "9": {
            "max": 1574.0,
            "mean": 29.342529296875,
            "median": 0.0,
            "min": -201.0,
            "percentile_00_5": -5.0,
            "percentile_99_5": 397.0,
            "std": 63.165435791015625
        },
        "10": {
            "max": 2388.0,
            "mean": 66.53750610351562,
            "median": 44.0,
            "min": -145.0,
            "percentile_00_5": 0.0,
            "percentile_99_5": 472.0,
            "std": 83.71402740478516
        },
        "11": {
            "max": 481.0,
            "mean": 19.40336799621582,
            "median": 9.0,
            "min": -17.0,
            "percentile_00_5": 0.0,
            "percentile_99_5": 108.0,
            "std": 24.581968307495117
        },
        "12": {
            "max": 905.0,
            "mean": 28.32404327392578,
            "median": 23.0,
            "min": -74.0,
            "percentile_00_5": 0.0,
            "percentile_99_5": 138.0,
            "std": 27.517126083374023
        },
        "13": {
            "max": 4730.0,
            "mean": 836.2044067382812,
            "median": 892.0,
            "min": -857.0,
            "percentile_00_5": -33.0,
            "percentile_99_5": 3334.0,
            "std": 717.05517578125
        }
    },
    "median_relative_size_after_cropping": 1.0,
    "shapes_after_crop": [
        [
            72,
            288,
            384
        ],
        [
            80,
            288,
            384
        ],
        [
            80,
            288,
            384
        ],
        [
            72,
            288,
            384
        ],
        [
            80,
            288,
            384
        ],
        [
            72,
            288,
            384
        ],
        [
            80,
            288,
            384
        ],
        [
            72,
            288,
            384
        ],
        [
            80,
            288,
            384
        ],
        [
            72,
            288,
            384
        ],
        [
            72,
            320,
            384
        ],
        [
            72,
            288,
            384
        ],
        [
            44,
            240,
            320
        ],
        [
            72,
            288,
            384
        ],
        [
            80,
            288,
            384
        ],
        [
            72,
            288,
            384
        ],
        [
            72,
            288,
            384
        ],
        [
            72,
            288,
            384
        ],
        [
            80,
            288,
            377
        ],
        [
            72,
            288,
            384
        ],
        [
            80,
            288,
            384
        ],
        [
            80,
            300,
            384
        ],
        [
            80,
            264,
            352
        ],
        [
            72,
            288,
            384
        ],
        [
            72,
            288,
            384
        ],
        [
            80,
            288,
            381
        ],
        [
            72,
            288,
            384
        ],
        [
            72,
            288,
            384
        ],
        [
            80,
            288,
            384
        ],
        [
            72,
            288,
            384
        ],
        [
            72,
            288,
            384
        ],
        [
            64,
            320,
            384
        ],
        [
            72,
            320,
            384
        ],
        [
            72,
            288,
            384
        ],
        [
            80,
            288,
            384
        ],
        [
            80,
            288,
            384
        ],
        [
            72,
            288,
            384
        ],
        [
            64,
            320,
            384
        ],
        [
            80,
            288,
            384
        ],
        [
            72,
            288,
            384
        ],
        [
            80,
            288,
            384
        ],
        [
            72,
            288,
            384
        ],
        [
            72,
            288,
            384
        ],
        [
            64,
            264,
            352
        ],
        [
            80,
            288,
            384
        ],
        [
            72,
            288,
            384
        ],
        [
            80,
            288,
            384
        ],
        [
            80,
            288,
            384
        ],
        [
            80,
            300,
            384
        ],
        [
            72,
            288,
            384
        ],
        [
            72,
            288,
            384
        ],
        [
            72,
            320,
            384
        ],
        [
            72,
            288,
            384
        ],
        [
            72,
            288,
            384
        ],
        [
            72,
            288,
            384
        ],
        [
            72,
            288,
            384
        ],
        [
            80,
            288,
            384
        ],
        [
            72,
            288,
            384
        ],
        [
            72,
            288,
            384
        ],
        [
            80,
            288,
            384
        ],
        [
            80,
            288,
            384
        ],
        [
            72,
            288,
            384
        ],
        [
            72,
            288,
            384
        ],
        [
            72,
            288,
            384
        ],
        [
            80,
            288,
            384
        ],
        [
            80,
            288,
            384
        ],
        [
            72,
            320,
            384
        ],
        [
            72,
            288,
            384
        ],
        [
            80,
            288,
            384
        ],
        [
            80,
            288,
            384
        ],
        [
            72,
            288,
            384
        ],
        [
            72,
            288,
            384
        ],
        [
            72,
            288,
            384
        ],
        [
            80,
            288,
            384
        ],
        [
            80,
            288,
            384
        ],
        [
            64,
            288,
            384
        ],
        [
            96,
            288,
            384
        ],
        [
            72,
            324,
            384
        ],
        [
            72,
            288,
            384
        ],
        [
            72,
            288,
            384
        ],
        [
            80,
            318,
            384
        ],
        [
            72,
            242,
            352
        ],
        [
            72,
            288,
            384
        ],
        [
            72,
            288,
            384
        ],
        [
            64,
            288,
            384
        ],
        [
            72,
            288,
            384
        ],
        [
            80,
            288,
            384
        ],
        [
            72,
            320,
            384
        ],
        [
            64,
            288,
            384
        ],
        [
            72,
            288,
            384
        ],
        [
            72,
            288,
            384
        ],
        [
            80,
            288,
            384
        ],
        [
            80,
            285,
            384
        ],
        [
            88,
            288,
            384
        ],
        [
            80,
            288,
            384
        ],
        [
            72,
            288,
            382
        ],
        [
            72,
            288,
            384
        ],
        [
            64,
            320,
            384
        ],
        [
            72,
            320,
            384
        ],
        [
            80,
            288,
            384
        ],
        [
            80,
            288,
            384
        ],
        [
            72,
            288,
            384
        ],
        [
            80,
            288,
            384
        ],
        [
            72,
            320,
            384
        ],
        [
            72,
            288,
            384
        ],
        [
            72,
            288,
            384
        ],
        [
            64,
            288,
            384
        ],
        [
            80,
            288,
            384
        ],
        [
            72,
            320,
            384
        ],
        [
            80,
            288,
            384
        ],
        [
            72,
            288,
            384
        ],
        [
            72,
            288,
            384
        ],
        [
            72,
            320,
            384
        ],
        [
            72,
            288,
            384
        ],
        [
            60,
            288,
            384
        ],
        [
            72,
            288,
            384
        ],
        [
            72,
            288,
            384
        ],
        [
            80,
            288,
            384
        ],
        [
            72,
            320,
            384
        ],
        [
            72,
            288,
            384
        ],
        [
            72,
            288,
            384
        ],
        [
            72,
            288,
            384
        ],
        [
            72,
            320,
            384
        ],
        [
            80,
            288,
            384
        ],
        [
            64,
            320,
            384
        ],
        [
            60,
            320,
            384
        ],
        [
            72,
            288,
            384
        ],
        [
            72,
            320,
            384
        ],
        [
            72,
            288,
            384
        ],
        [
            72,
            288,
            384
        ],
        [
            64,
            320,
            384
        ],
        [
            60,
            288,
            384
        ],
        [
            72,
            288,
            384
        ],
        [
            72,
            288,
            384
        ],
        [
            64,
            288,
            384
        ],
        [
            72,
            288,
            384
        ],
        [
            72,
            320,
            384
        ],
        [
            60,
            320,
            384
        ],
        [
            72,
            288,
            384
        ],
        [
            72,
            320,
            384
        ],
        [
            72,
            288,
            384
        ],
        [
            72,
            288,
            384
        ],
        [
            72,
            312,
            384
        ],
        [
            72,
            288,
            384
        ],
        [
            80,
            288,
            384
        ],
        [
            72,
            288,
            384
        ],
        [
            80,
            288,
            384
        ],
        [
            64,
            288,
            384
        ],
        [
            72,
            288,
            384
        ],
        [
            64,
            288,
            384
        ],
        [
            64,
            288,
            384
        ],
        [
            64,
            288,
            384
        ],
        [
            80,
            288,
            384
        ],
        [
            72,
            288,
            384
        ],
        [
            80,
            288,
            384
        ],
        [
            72,
            288,
            384
        ],
        [
            64,
            288,
            384
        ],
        [
            72,
            288,
            384
        ],
        [
            72,
            288,
            384
        ],
        [
            72,
            240,
            320
        ],
        [
            80,
            288,
            384
        ],
        [
            72,
            288,
            384
        ],
        [
            72,
            288,
            384
        ],
        [
            72,
            288,
            384
        ],
        [
            72,
            288,
            384
        ],
        [
            72,
            288,
            384
        ],
        [
            72,
            288,
            384
        ],
        [
            72,
            288,
            384
        ],
        [
            80,
            288,
            384
        ],
        [
            80,
            288,
            384
        ],
        [
            72,
            288,
            384
        ],
        [
            72,
            288,
            384
        ],
        [
            72,
            288,
            384
        ],
        [
            72,
            288,
            384
        ],
        [
            72,
            288,
            384
        ],
        [
            60,
            288,
            384
        ],
        [
            72,
            288,
            384
        ],
        [
            72,
            288,
            384
        ],
        [
            72,
            288,
            384
        ],
        [
            72,
            312,
            384
        ],
        [
            72,
            696,
            768
        ],
        [
            72,
            288,
            384
        ],
        [
            72,
            288,
            384
        ],
        [
            72,
            288,
            384
        ],
        [
            72,
            288,
            384
        ],
        [
            72,
            288,
            384
        ],
        [
            72,
            288,
            384
        ],
        [
            72,
            288,
            384
        ],
        [
            72,
            288,
            384
        ],
        [
            72,
            288,
            384
        ],
        [
            64,
            288,
            384
        ],
        [
            72,
            288,
            384
        ],
        [
            72,
            288,
            384
        ],
        [
            72,
            288,
            384
        ],
        [
            80,
            288,
            384
        ],
        [
            72,
            288,
            384
        ],
        [
            72,
            288,
            384
        ],
        [
            72,
            288,
            384
        ],
        [
            72,
            288,
            384
        ],
        [
            72,
            288,
            384
        ],
        [
            72,
            288,
            384
        ],
        [
            72,
            312,
            384
        ],
        [
            72,
            288,
            384
        ],
        [
            80,
            300,
            384
        ],
        [
            64,
            276,
            384
        ],
        [
            72,
            288,
            384
        ],
        [
            72,
            288,
            384
        ],
        [
            72,
            288,
            384
        ],
        [
            72,
            288,
            384
        ],
        [
            64,
            312,
            384
        ],
        [
            72,
            288,
            384
        ],
        [
            64,
            288,
            384
        ],
        [
            80,
            288,
            384
        ],
        [
            72,
            288,
            384
        ],
        [
            72,
            336,
            384
        ],
        [
            72,
            288,
            384
        ],
        [
            72,
            288,
            384
        ],
        [
            80,
            264,
            352
        ],
        [
            80,
            312,
            384
        ],
        [
            72,
            288,
            384
        ],
        [
            72,
            288,
            384
        ],
        [
            72,
            288,
            384
        ],
        [
            72,
            288,
            384
        ],
        [
            72,
            288,
            384
        ],
        [
            72,
            288,
            384
        ],
        [
            72,
            276,
            384
        ],
        [
            72,
            288,
            384
        ],
        [
            72,
            288,
            384
        ],
        [
            72,
            288,
            384
        ],
        [
            72,
            288,
            384
        ],
        [
            72,
            288,
            384
        ],
        [
            72,
            696,
            768
        ],
        [
            72,
            288,
            384
        ],
        [
            72,
            696,
            768
        ],
        [
            72,
            288,
            384
        ],
        [
            72,
            288,
            384
        ],
        [
            72,
            288,
            384
        ],
        [
            72,
            288,
            384
        ],
        [
            72,
            288,
            384
        ],
        [
            72,
            312,
            384
        ],
        [
            80,
            300,
            384
        ],
        [
            72,
            312,
            384
        ],
        [
            72,
            288,
            384
        ],
        [
            80,
            288,
            384
        ],
        [
            72,
            288,
            384
        ],
        [
            72,
            288,
            384
        ],
        [
            72,
            288,
            384
        ],
        [
            72,
            288,
            384
        ],
        [
            72,
            288,
            384
        ],
        [
            80,
            288,
            384
        ],
        [
            72,
            696,
            768
        ],
        [
            72,
            288,
            384
        ],
        [
            72,
            288,
            384
        ],
        [
            80,
            288,
            384
        ],
        [
            72,
            288,
            384
        ],
        [
            72,
            288,
            384
        ],
        [
            72,
            288,
            384
        ],
        [
            72,
            288,
            384
        ],
        [
            72,
            696,
            768
        ],
        [
            72,
            288,
            384
        ],
        [
            72,
            288,
            384
        ],
        [
            72,
            288,
            384
        ],
        [
            72,
            696,
            768
        ],
        [
            72,
            696,
            768
        ],
        [
            72,
            696,
            768
        ],
        [
            72,
            696,
            768
        ],
        [
            72,
            288,
            384
        ],
        [
            72,
            288,
            384
        ],
        [
            80,
            288,
            384
        ],
        [
            72,
            694,
            768
        ],
        [
            88,
            696,
            768
        ],
        [
            72,
            288,
            384
        ],
        [
            72,
            288,
            384
        ],
        [
            72,
            288,
            384
        ],
        [
            80,
            288,
            384
        ],
        [
            104,
            288,
            384
        ],
        [
            72,
            288,
            384
        ],
        [
            80,
            288,
            384
        ],
        [
            72,
            288,
            384
        ],
        [
            80,
            288,
            384
        ],
        [
            80,
            288,
            384
        ],
        [
            80,
            288,
            384
        ],
        [
            72,
            288,
            384
        ],
        [
            80,
            288,
            384
        ],
        [
            80,
            288,
            384
        ],
        [
            72,
            288,
            384
        ],
        [
            72,
            288,
            384
        ],
        [
            64,
            288,
            384
        ],
        [
            88,
            288,
            384
        ],
        [
            72,
            288,
            384
        ],
        [
            72,
            288,
            384
        ],
        [
            72,
            288,
            384
        ],
        [
            72,
            288,
            384
        ],
        [
            72,
            288,
            384
        ],
        [
            72,
            288,
            384
        ],
        [
            72,
            288,
            384
        ],
        [
            72,
            288,
            384
        ],
        [
            72,
            288,
            384
        ],
        [
            72,
            288,
            384
        ],
        [
            64,
            288,
            384
        ],
        [
            72,
            288,
            384
        ],
        [
            72,
            288,
            384
        ],
        [
            72,
            288,
            384
        ],
        [
            72,
            288,
            384
        ],
        [
            80,
            288,
            384
        ],
        [
            72,
            288,
            384
        ],
        [
            72,
            288,
            384
        ],
        [
            72,
            288,
            384
        ],
        [
            72,
            288,
            384
        ],
        [
            72,
            288,
            384
        ],
        [
            80,
            288,
            384
        ],
        [
            88,
            264,
            384
        ],
        [
            80,
            288,
            383
        ],
        [
            80,
            288,
            384
        ],
        [
            80,
            264,
            384
        ],
        [
            72,
            312,
            384
        ],
        [
            80,
            264,
            384
        ],
        [
            80,
            288,
            384
        ],
        [
            80,
            288,
            384
        ],
        [
            80,
            288,
            384
        ],
        [
            80,
            288,
            384
        ],
        [
            72,
            288,
            384
        ],
        [
            80,
            288,
            384
        ],
        [
            80,
            288,
            384
        ],
        [
            80,
            288,
            384
        ],
        [
            80,
            288,
            384
        ],
        [
            72,
            288,
            384
        ],
        [
            80,
            288,
            384
        ],
        [
            104,
            288,
            384
        ],
        [
            72,
            288,
            384
        ],
        [
            80,
            288,
            384
        ],
        [
            104,
            288,
            384
        ],
        [
            72,
            288,
            384
        ],
        [
            80,
            288,
            384
        ],
        [
            72,
            288,
            384
        ],
        [
            80,
            288,
            384
        ],
        [
            72,
            288,
            384
        ],
        [
            80,
            288,
            384
        ],
        [
            72,
            288,
            384
        ],
        [
            72,
            288,
            384
        ],
        [
            80,
            288,
            384
        ],
        [
            72,
            288,
            384
        ],
        [
            80,
            288,
            384
        ],
        [
            72,
            288,
            384
        ],
        [
            72,
            288,
            384
        ],
        [
            80,
            288,
            384
        ],
        [
            80,
            288,
            384
        ],
        [
            80,
            288,
            384
        ],
        [
            80,
            300,
            384
        ],
        [
            80,
            288,
            384
        ],
        [
            80,
            288,
            384
        ],
        [
            80,
            288,
            384
        ],
        [
            80,
            288,
            384
        ],
        [
            80,
            288,
            384
        ],
        [
            80,
            288,
            384
        ],
        [
            80,
            288,
            384
        ],
        [
            80,
            288,
            384
        ],
        [
            80,
            288,
            384
        ],
        [
            80,
            288,
            384
        ],
        [
            80,
            288,
            384
        ],
        [
            80,
            288,
            384
        ],
        [
            80,
            288,
            384
        ],
        [
            80,
            288,
            384
        ],
        [
            80,
            288,
            384
        ],
        [
            80,
            288,
            384
        ],
        [
            80,
            288,
            384
        ],
        [
            80,
            288,
            384
        ],
        [
            80,
            288,
            384
        ],
        [
            80,
            312,
            384
        ],
        [
            80,
            288,
            384
        ],
        [
            80,
            288,
            384
        ],
        [
            104,
            276,
            370
        ],
        [
            80,
            288,
            384
        ],
        [
            80,
            288,
            384
        ],
        [
            104,
            288,
            384
        ],
        [
            104,
            288,
            384
        ],
        [
            80,
            288,
            384
        ],
        [
            80,
            288,
            384
        ],
        [
            80,
            288,
            384
        ],
        [
            80,
            288,
            384
        ],
        [
            80,
            288,
            384
        ],
        [
            80,
            288,
            384
        ],
        [
            80,
            288,
            384
        ]
    ],
    "spacings": [
        [
            3.0,
            0.9635416865348816,
            0.9635416865348816
        ],
        [
            3.0,
            1.171875,
            1.171875
        ],
        [
            3.0,
            1.0416666269302368,
            1.0416666269302368
        ],
        [
            3.0,
            1.171875,
            1.171875
        ],
        [
            3.0,
            1.0677083730697632,
            1.0677083730697632
        ],
        [
            3.0,
            0.9895833134651184,
            0.9895833134651184
        ],
        [
            3.0,
            1.0416666269302368,
            1.0416666269302368
        ],
        [
            3.0,
            0.9895833134651184,
            0.9895833134651184
        ],
        [
            3.0,
            1.0416666269302368,
            1.0416666269302368
        ],
        [
            3.0,
            1.171875,
            1.171875
        ],
        [
            3.3000001907348633,
            0.859375,
            0.859375
        ],
        [
            3.0,
            1.171875,
            1.171875
        ],
        [
            3.0,
            1.40625,
            1.40625
        ],
        [
            3.0,
            1.171875,
            1.171875
        ],
        [
            3.0,
            1.09375,
            1.09375
        ],
        [
            3.0,
            1.171875,
            1.171875
        ],
        [
            3.0,
            0.9635416865348816,
            0.9635416865348816
        ],
        [
            3.0,
            1.1458333730697632,
            1.1458333730697632
        ],
        [
            3.0,
            1.171875,
            1.171875
        ],
        [
            3.0,
            0.9895833134651184,
            0.9895833134651184
        ],
        [
            3.0,
            1.0416666269302368,
            1.0416666269302368
        ],
        [
            3.4000000953674316,
            1.171875,
            1.171875
        ],
        [
            3.0,
            1.3352272510528564,
            1.3352272510528564
        ],
        [
            3.0,
            1.0416666269302368,
            1.0416666269302368
        ],
        [
            3.0,
            1.09375,
            1.09375
        ],
        [
            3.0,
            1.3020833730697632,
            1.3020833730697632
        ],
        [
            3.0,
            0.8854166865348816,
            0.8854166865348816
        ],
        [
            3.0,
            1.1197916269302368,
            1.1197916269302368
        ],
        [
            3.0,
            1.0416666269302368,
            1.0416666269302368
        ],
        [
            3.0,
            1.171875,
            1.171875
        ],
        [
            3.0,
            1.1458333730697632,
            1.1458333730697632
        ],
        [
            3.0,
            0.9635416865348816,
            0.9635416865348816
        ],
        [
            3.1999998092651367,
            0.9114583134651184,
            0.9114583134651184
        ],
        [
            3.0,
            1.1458333730697632,
            1.1458333730697632
        ],
        [
            3.0,
            1.171875,
            1.171875
        ],
        [
            3.0,
            1.015625,
            1.015625
        ],
        [
            3.0,
            0.9635416865348816,
            0.9635416865348816
        ],
        [
            3.0,
            0.9895833134651184,
            0.9895833134651184
        ],
        [
            3.0,
            1.0416666269302368,
            1.0416666269302368
        ],
        [
            3.0,
            0.9375,
            0.9375
        ],
        [
            3.0,
            1.171875,
            1.171875
        ],
        [
            3.0,
            0.9895833134651184,
            0.9895833134651184
        ],
        [
            3.5,
            0.9895833134651184,
            0.9895833134651184
        ],
        [
            3.0,
            1.079545497894287,
            1.079545497894287
        ],
        [
            3.0,
            1.25,
            1.25
        ],
        [
            3.0,
            1.171875,
            1.171875
        ],
        [
            3.0,
            1.0416666269302368,
            1.0416666269302368
        ],
        [
            3.0,
            1.0416666269302368,
            1.0416666269302368
        ],
        [
            3.0,
            1.2239583730697632,
            1.2239583730697632
        ],
        [
            3.0,
            1.0416666269302368,
            1.0416666269302368
        ],
        [
            3.0,
            1.09375,
            1.09375
        ],
        [
            3.0,
            0.859375,
            0.859375
        ],
        [
            3.0,
            1.09375,
            1.09375
        ],
        [
            3.0,
            1.171875,
            1.171875
        ],
        [
            3.0,
            1.171875,
            1.171875
        ],
        [
            3.0,
            0.9895833134651184,
            0.9895833134651184
        ],
        [
            3.0,
            1.0416666269302368,
            1.0416666269302368
        ],
        [
            3.0,
            1.1979166269302368,
            1.1979166269302368
        ],
        [
            3.0,
            0.9895833134651184,
            0.9895833134651184
        ],
        [
            3.0,
            1.0416666269302368,
            1.0416666269302368
        ],
        [
            3.0,
            1.0416666269302368,
            1.0416666269302368
        ],
        [
            3.0,
            1.0416666269302368,
            1.0416666269302368
        ],
        [
            3.0,
            1.171875,
            1.171875
        ],
        [
            3.0,
            1.0677083730697632,
            1.0677083730697632
        ],
        [
            3.0,
            1.0416666269302368,
            1.0416666269302368
        ],
        [
            3.0,
            1.171875,
            1.171875
        ],
        [
            3.0,
            1.171875,
            1.171875
        ],
        [
            3.0,
            1.0416666269302368,
            1.0416666269302368
        ],
        [
            3.0,
            1.015625,
            1.015625
        ],
        [
            3.0,
            1.0416666269302368,
            1.0416666269302368
        ],
        [
            3.0,
            1.09375,
            1.09375
        ],
        [
            3.0,
            0.9895833134651184,
            0.9895833134651184
        ],
        [
            3.0,
            0.9895833134651184,
            0.9895833134651184
        ],
        [
            3.0,
            1.09375,
            1.09375
        ],
        [
            3.0,
            1.0416666269302368,
            1.0416666269302368
        ],
        [
            3.0,
            1.015625,
            1.015625
        ],
        [
            3.0,
            1.09375,
            1.09375
        ],
        [
            3.0,
            1.171875,
            1.171875
        ],
        [
            3.0,
            1.0416666269302368,
            1.0416666269302368
        ],
        [
            3.0,
            1.171875,
            1.171875
        ],
        [
            3.0,
            1.3020833730697632,
            1.3020833730697632
        ],
        [
            3.6999998092651367,
            1.3352272510528564,
            1.3352272510528564
        ],
        [
            3.0,
            0.9375,
            0.9375
        ],
        [
            3.0,
            1.0677083730697632,
            1.0677083730697632
        ],
        [
            3.0,
            1.171875,
            1.171875
        ],
        [
            3.0,
            1.09375,
            1.09375
        ],
        [
            3.0,
            1.015625,
            1.015625
        ],
        [
            3.0,
            0.9114583134651184,
            0.9114583134651184
        ],
        [
            3.0,
            0.9114583134651184,
            0.9114583134651184
        ],
        [
            3.0,
            1.171875,
            1.171875
        ],
        [
            3.0,
            1.171875,
            1.171875
        ],
        [
            3.0,
            1.1979166269302368,
            1.1979166269302368
        ],
        [
            3.0,
            1.3020833730697632,
            1.3020833730697632
        ],
        [
            3.0,
            1.171875,
            1.171875
        ],
        [
            3.0,
            1.171875,
            1.171875
        ],
        [
            3.0,
            1.3020833730697632,
            1.3020833730697632
        ],
        [
            3.0,
            0.9895833134651184,
            0.9895833134651184
        ],
        [
            3.0,
            0.8854166865348816,
            0.8854166865348816
        ],
        [
            3.0,
            0.9895833134651184,
            0.9895833134651184
        ],
        [
            3.0,
            0.9635416865348816,
            0.9635416865348816
        ],
        [
            3.0,
            1.0416666269302368,
            1.0416666269302368
        ],
        [
            3.0,
            1.171875,
            1.171875
        ],
        [
            3.0,
            1.171875,
            1.171875
        ],
        [
            3.0,
            0.9114583134651184,
            0.9114583134651184
        ],
        [
            3.0,
            1.015625,
            1.015625
        ],
        [
            3.0,
            0.9635416865348816,
            0.9635416865348816
        ],
        [
            3.0,
            1.015625,
            1.015625
        ],
        [
            3.0,
            0.9635416865348816,
            0.9635416865348816
        ],
        [
            3.1999998092651367,
            0.859375,
            0.859375
        ],
        [
            3.0,
            1.0416666269302368,
            1.0416666269302368
        ],
        [
            3.0,
            1.171875,
            1.171875
        ],
        [
            3.0,
            0.9635416865348816,
            0.9635416865348816
        ],
        [
            3.0,
            0.859375,
            0.859375
        ],
        [
            3.0,
            0.9895833134651184,
            0.9895833134651184
        ],
        [
            3.0,
            1.171875,
            1.171875
        ],
        [
            3.0,
            1.09375,
            1.09375
        ],
        [
            3.0,
            1.015625,
            1.015625
        ],
        [
            3.0,
            1.0416666269302368,
            1.0416666269302368
        ],
        [
            3.0999999046325684,
            1.1197916269302368,
            1.1197916269302368
        ],
        [
            3.0,
            0.9635416865348816,
            0.9635416865348816
        ],
        [
            3.0,
            0.9895833134651184,
            0.9895833134651184
        ],
        [
            3.0,
            1.171875,
            1.171875
        ],
        [
            3.0,
            0.9895833134651184,
            0.9895833134651184
        ],
        [
            3.0,
            1.25,
            1.25
        ],
        [
            3.0,
            0.9114583134651184,
            0.9114583134651184
        ],
        [
            3.0,
            0.859375,
            0.859375
        ],
        [
            3.0,
            1.171875,
            1.171875
        ],
        [
            3.0,
            1.0416666269302368,
            1.0416666269302368
        ],
        [
            3.0,
            1.1458333730697632,
            1.1458333730697632
        ],
        [
            3.0,
            0.9895833134651184,
            0.9895833134651184
        ],
        [
            3.0,
            0.9375,
            0.9375
        ],
        [
            3.0,
            0.9114583134651184,
            0.9114583134651184
        ],
        [
            3.0,
            1.171875,
            1.171875
        ],
        [
            3.0,
            0.9375,
            0.9375
        ],
        [
            3.0,
            0.9114583134651184,
            0.9114583134651184
        ],
        [
            3.0,
            1.171875,
            1.171875
        ],
        [
            3.0,
            0.9635416865348816,
            0.9635416865348816
        ],
        [
            3.0,
            0.859375,
            0.859375
        ],
        [
            3.0,
            0.9895833134651184,
            0.9895833134651184
        ],
        [
            3.0,
            0.8854166865348816,
            0.8854166865348816
        ],
        [
            3.0,
            0.9895833134651184,
            0.9895833134651184
        ],
        [
            3.0,
            1.0416666269302368,
            1.0416666269302368
        ],
        [
            3.0,
            1.0416666269302368,
            1.0416666269302368
        ],
        [
            3.0,
            1.015625,
            1.015625
        ],
        [
            3.0,
            1.25,
            1.25
        ],
        [
            3.0,
            1.015625,
            1.015625
        ],
        [
            3.0,
            1.0416666269302368,
            1.0416666269302368
        ],
        [
            3.0,
            0.9114583134651184,
            0.9114583134651184
        ],
        [
            3.0,
            0.9895833134651184,
            0.9895833134651184
        ],
        [
            3.0,
            0.9635416865348816,
            0.9635416865348816
        ],
        [
            3.0,
            1.3020833730697632,
            1.3020833730697632
        ],
        [
            3.0,
            1.0416666269302368,
            1.0416666269302368
        ],
        [
            3.0,
            1.09375,
            1.09375
        ],
        [
            3.0,
            1.09375,
            1.09375
        ],
        [
            3.0,
            1.015625,
            1.015625
        ],
        [
            3.0,
            1.09375,
            1.09375
        ],
        [
            3.0,
            1.171875,
            1.171875
        ],
        [
            3.0,
            0.9635416865348816,
            0.9635416865348816
        ],
        [
            3.0,
            1.09375,
            1.09375
        ],
        [
            3.0,
            1.15625,
            1.15625
        ],
        [
            3.0,
            1.171875,
            1.171875
        ],
        [
            3.0,
            1.1979166269302368,
            1.1979166269302368
        ],
        [
            3.0,
            0.9635416865348816,
            0.9635416865348816
        ],
        [
            3.0,
            1.09375,
            1.09375
        ],
        [
            3.0,
            1.015625,
            1.015625
        ],
        [
            3.0,
            0.9635416865348816,
            0.9635416865348816
        ],
        [
            3.0,
            1.1979166269302368,
            1.1979166269302368
        ],
        [
            3.0,
            1.1458333730697632,
            1.1458333730697632
        ],
        [
            3.0,
            1.09375,
            1.09375
        ],
        [
            3.0,
            1.171875,
            1.171875
        ],
        [
            3.0,
            1.015625,
            1.015625
        ],
        [
            3.0,
            0.9635416865348816,
            0.9635416865348816
        ],
        [
            3.0,
            1.015625,
            1.015625
        ],
        [
            3.0,
            1.09375,
            1.09375
        ],
        [
            3.0,
            1.1458333730697632,
            1.1458333730697632
        ],
        [
            3.0,
            0.9114583134651184,
            0.9114583134651184
        ],
        [
            3.0,
            1.171875,
            1.171875
        ],
        [
            3.0,
            1.1458333730697632,
            1.1458333730697632
        ],
        [
            3.0,
            1.0416666269302368,
            1.0416666269302368
        ],
        [
            3.0,
            1.1197916269302368,
            1.1197916269302368
        ],
        [
            3.0,
            0.5208333134651184,
            0.5208333134651184
        ],
        [
            3.0,
            1.171875,
            1.171875
        ],
        [
            3.0,
            1.1979166269302368,
            1.1979166269302368
        ],
        [
            3.0,
            0.9895833134651184,
            0.9895833134651184
        ],
        [
            3.0,
            1.09375,
            1.09375
        ],
        [
            3.0,
            1.0416666269302368,
            1.0416666269302368
        ],
        [
            3.0,
            1.015625,
            1.015625
        ],
        [
            3.0,
            0.9635416865348816,
            0.9635416865348816
        ],
        [
            3.0,
            1.015625,
            1.015625
        ],
        [
            3.0,
            1.015625,
            1.015625
        ],
        [
            3.0,
            1.015625,
            1.015625
        ],
        [
            3.0,
            1.171875,
            1.171875
        ],
        [
            3.0,
            1.171875,
            1.171875
        ],
        [
            3.0,
            0.9375,
            0.9375
        ],
        [
            3.0,
            1.015625,
            1.015625
        ],
        [
            3.0,
            1.09375,
            1.09375
        ],
        [
            3.0,
            1.09375,
            1.09375
        ],
        [
            3.0,
            1.015625,
            1.015625
        ],
        [
            3.0,
            0.9895833134651184,
            0.9895833134651184
        ],
        [
            3.0,
            1.09375,
            1.09375
        ],
        [
            3.0,
            1.015625,
            1.015625
        ],
        [
            3.0,
            1.0416666269302368,
            1.0416666269302368
        ],
        [
            3.0,
            1.015625,
            1.015625
        ],
        [
            3.0,
            1.2239583730697632,
            1.2239583730697632
        ],
        [
            3.0,
            1.09375,
            1.09375
        ],
        [
            3.0,
            1.015625,
            1.015625
        ],
        [
            3.0,
            0.9895833134651184,
            0.9895833134651184
        ],
        [
            3.0,
            1.015625,
            1.015625
        ],
        [
            3.0,
            0.9895833134651184,
            0.9895833134651184
        ],
        [
            3.0,
            1.1197916269302368,
            1.1197916269302368
        ],
        [
            3.0,
            1.1197916269302368,
            1.1197916269302368
        ],
        [
            3.0,
            1.2239583730697632,
            1.2239583730697632
        ],
        [
            3.0,
            1.171875,
            1.171875
        ],
        [
            3.0,
            1.3020833730697632,
            1.3020833730697632
        ],
        [
            3.0,
            1.0416666269302368,
            1.0416666269302368
        ],
        [
            3.0,
            1.09375,
            1.09375
        ],
        [
            3.0,
            1.171875,
            1.171875
        ],
        [
            3.0,
            1.2784091234207153,
            1.2784091234207153
        ],
        [
            3.0,
            1.0416666269302368,
            1.0416666269302368
        ],
        [
            3.0,
            0.9895833134651184,
            0.9895833134651184
        ],
        [
            3.0,
            1.1979166269302368,
            1.1979166269302368
        ],
        [
            3.0,
            1.0416666269302368,
            1.0416666269302368
        ],
        [
            3.0,
            0.9895833134651184,
            0.9895833134651184
        ],
        [
            3.0,
            0.9895833134651184,
            0.9895833134651184
        ],
        [
            3.0,
            1.171875,
            1.171875
        ],
        [
            3.0,
            1.0416666269302368,
            1.0416666269302368
        ],
        [
            3.0,
            1.171875,
            1.171875
        ],
        [
            3.0,
            1.1458333730697632,
            1.1458333730697632
        ],
        [
            3.0,
            1.0677083730697632,
            1.0677083730697632
        ],
        [
            3.0,
            1.171875,
            1.171875
        ],
        [
            3.0,
            0.9895833134651184,
            0.9895833134651184
        ],
        [
            3.0,
            0.4817708432674408,
            0.4817708432674408
        ],
        [
            3.3000001907348633,
            1.0416666269302368,
            1.0416666269302368
        ],
        [
            3.0,
            0.4817708432674408,
            0.4817708432674408
        ],
        [
            3.4000000953674316,
            1.0416666269302368,
            1.0416666269302368
        ],
        [
            3.0,
            0.9895833134651184,
            0.9895833134651184
        ],
        [
            3.0,
            0.9895833134651184,
            0.9895833134651184
        ],
        [
            3.0,
            1.1458333730697632,
            1.1458333730697632
        ],
        [
            3.0,
            1.25,
            1.25
        ],
        [
            3.3000001907348633,
            1.171875,
            1.171875
        ],
        [
            3.0,
            1.0416666269302368,
            1.0416666269302368
        ],
        [
            3.0,
            1.0677083730697632,
            1.0677083730697632
        ],
        [
            3.0,
            0.9895833134651184,
            0.9895833134651184
        ],
        [
            3.0,
            1.09375,
            1.09375
        ],
        [
            3.0,
            0.9895833134651184,
            0.9895833134651184
        ],
        [
            3.0,
            0.9895833134651184,
            0.9895833134651184
        ],
        [
            3.0,
            0.9895833134651184,
            0.9895833134651184
        ],
        [
            3.0,
            1.171875,
            1.171875
        ],
        [
            3.0,
            1.171875,
            1.171875
        ],
        [
            3.0,
            1.0416666269302368,
            1.0416666269302368
        ],
        [
            3.0,
            0.4817708432674408,
            0.4817708432674408
        ],
        [
            3.0,
            1.171875,
            1.171875
        ],
        [
            3.0,
            1.0416666269302368,
            1.0416666269302368
        ],
        [
            3.0,
            1.1197916269302368,
            1.1197916269302368
        ],
        [
            3.0,
            1.0416666269302368,
            1.0416666269302368
        ],
        [
            3.0,
            1.171875,
            1.171875
        ],
        [
            3.0,
            0.9895833134651184,
            0.9895833134651184
        ],
        [
            3.0,
            1.1979166269302368,
            1.1979166269302368
        ],
        [
            3.0,
            0.4817708432674408,
            0.4817708432674408
        ],
        [
            3.0,
            1.171875,
            1.171875
        ],
        [
            3.0,
            1.171875,
            1.171875
        ],
        [
            3.0,
            0.9895833134651184,
            0.9895833134651184
        ],
        [
            3.0,
            0.4817708432674408,
            0.4817708432674408
        ],
        [
            3.0,
            0.4817708432674408,
            0.4817708432674408
        ],
        [
            3.0,
            0.4817708432674408,
            0.4817708432674408
        ],
        [
            3.0,
            0.4817708432674408,
            0.4817708432674408
        ],
        [
            3.0,
            1.171875,
            1.171875
        ],
        [
            3.0,
            1.171875,
            1.171875
        ],
        [
            3.0,
            1.171875,
            1.171875
        ],
        [
            3.0,
            0.5859375,
            0.5859375
        ],
        [
            3.0,
            0.4817708432674408,
            0.4817708432674408
        ],
        [
            3.0,
            1.171875,
            1.171875
        ],
        [
            3.0,
            1.171875,
            1.171875
        ],
        [
            3.0,
            1.171875,
            1.171875
        ],
        [
            3.0,
            1.0416666269302368,
            1.0416666269302368
        ],
        [
            3.0,
            1.2239583730697632,
            1.2239583730697632
        ],
        [
            3.0,
            1.171875,
            1.171875
        ],
        [
            3.0,
            1.0416666269302368,
            1.0416666269302368
        ],
        [
            3.0,
            1.171875,
            1.171875
        ],
        [
            3.0,
            1.0416666269302368,
            1.0416666269302368
        ],
        [
            3.0,
            1.0416666269302368,
            1.0416666269302368
        ],
        [
            3.200000047683716,
            1.171875,
            1.171875
        ],
        [
            3.0,
            1.171875,
            1.171875
        ],
        [
            3.0,
            1.0416666269302368,
            1.0416666269302368
        ],
        [
            3.0,
            1.0416666269302368,
            1.0416666269302368
        ],
        [
            3.0,
            1.171875,
            1.171875
        ],
        [
            3.0,
            1.171875,
            1.171875
        ],
        [
            3.0,
            1.171875,
            1.171875
        ],
        [
            3.0,
            1.171875,
            1.171875
        ],
        [
            3.0,
            1.171875,
            1.171875
        ],
        [
            3.0,
            1.171875,
            1.171875
        ],
        [
            3.0,
            1.171875,
            1.171875
        ],
        [
            3.0,
            1.171875,
            1.171875
        ],
        [
            3.1999998092651367,
            1.171875,
            1.171875
        ],
        [
            3.0,
            1.171875,
            1.171875
        ],
        [
            3.0,
            1.171875,
            1.171875
        ],
        [
            3.0,
            1.171875,
            1.171875
        ],
        [
            3.0,
            1.171875,
            1.171875
        ],
        [
            3.0,
            1.171875,
            1.171875
        ],
        [
            3.0,
            1.171875,
            1.171875
        ],
        [
            3.0,
            1.171875,
            1.171875
        ],
        [
            3.0,
            1.25,
            1.25
        ],
        [
            3.0,
            1.171875,
            1.171875
        ],
        [
            3.0,
            1.171875,
            1.171875
        ],
        [
            3.0,
            1.25,
            1.25
        ],
        [
            3.0,
            1.171875,
            1.171875
        ],
        [
            3.0,
            1.171875,
            1.171875
        ],
        [
            3.0,
            1.171875,
            1.171875
        ],
        [
            3.0,
            1.171875,
            1.171875
        ],
        [
            3.0,
            1.171875,
            1.171875
        ],
        [
            3.0,
            1.171875,
            1.171875
        ],
        [
            3.0,
            1.2239583730697632,
            1.2239583730697632
        ],
        [
            3.0,
            1.171875,
            1.171875
        ],
        [
            3.0,
            1.1458333730697632,
            1.1458333730697632
        ],
        [
            3.0,
            1.171875,
            1.171875
        ],
        [
            3.0,
            1.171875,
            1.171875
        ],
        [
            3.0,
            1.2239583730697632,
            1.2239583730697632
        ],
        [
            3.0,
            1.171875,
            1.171875
        ],
        [
            3.0,
            1.171875,
            1.171875
        ],
        [
            3.0,
            1.1979166269302368,
            1.1979166269302368
        ],
        [
            3.0,
            1.0416666269302368,
            1.0416666269302368
        ],
        [
            3.0,
            1.171875,
            1.171875
        ],
        [
            3.0,
            1.0416666269302368,
            1.0416666269302368
        ],
        [
            3.0,
            1.0416666269302368,
            1.0416666269302368
        ],
        [
            3.0,
            1.0416666269302368,
            1.0416666269302368
        ],
        [
            3.0,
            1.0416666269302368,
            1.0416666269302368
        ],
        [
            3.0,
            1.171875,
            1.171875
        ],
        [
            3.0,
            1.171875,
            1.171875
        ],
        [
            3.0,
            1.0416666269302368,
            1.0416666269302368
        ],
        [
            3.0,
            1.171875,
            1.171875
        ],
        [
            3.0,
            1.0416666269302368,
            1.0416666269302368
        ],
        [
            3.0,
            1.0416666269302368,
            1.0416666269302368
        ],
        [
            3.0,
            1.171875,
            1.171875
        ],
        [
            3.0,
            1.09375,
            1.09375
        ],
        [
            3.0,
            1.171875,
            1.171875
        ],
        [
            3.0,
            1.0416666269302368,
            1.0416666269302368
        ],
        [
            3.0,
            1.3020833730697632,
            1.3020833730697632
        ],
        [
            3.0,
            1.171875,
            1.171875
        ],
        [
            3.0,
            1.171875,
            1.171875
        ],
        [
            3.0,
            1.171875,
            1.171875
        ],
        [
            3.0,
            1.0416666269302368,
            1.0416666269302368
        ],
        [
            3.0,
            1.171875,
            1.171875
        ],
        [
            3.0,
            1.0416666269302368,
            1.0416666269302368
        ],
        [
            3.0,
            1.171875,
            1.171875
        ],
        [
            3.0,
            1.171875,
            1.171875
        ],
        [
            3.0,
            1.0416666269302368,
            1.0416666269302368
        ],
        [
            3.0,
            1.0416666269302368,
            1.0416666269302368
        ],
        [
            3.0,
            1.09375,
            1.09375
        ],
        [
            3.0,
            1.1979166269302368,
            1.1979166269302368
        ],
        [
            3.0,
            1.0416666269302368,
            1.0416666269302368
        ],
        [
            3.0,
            1.0416666269302368,
            1.0416666269302368
        ],
        [
            3.0,
            1.1979166269302368,
            1.1979166269302368
        ],
        [
            3.0,
            0.9895833134651184,
            0.9895833134651184
        ],
        [
            3.0,
            1.0416666269302368,
            1.0416666269302368
        ],
        [
            3.0,
            1.2239583730697632,
            1.2239583730697632
        ],
        [
            3.0,
            1.171875,
            1.171875
        ],
        [
            3.0,
            1.1458333730697632,
            1.1458333730697632
        ],
        [
            3.0,
            1.0416666269302368,
            1.0416666269302368
        ],
        [
            3.0,
            1.0416666269302368,
            1.0416666269302368
        ],
        [
            3.0,
            1.0416666269302368,
            1.0416666269302368
        ],
        [
            3.0,
            1.0416666269302368,
            1.0416666269302368
        ],
        [
            3.0,
            1.0416666269302368,
            1.0416666269302368
        ],
        [
            3.0,
            1.0416666269302368,
            1.0416666269302368
        ],
        [
            3.0,
            1.0416666269302368,
            1.0416666269302368
        ],
        [
            3.0,
            1.0416666269302368,
            1.0416666269302368
        ],
        [
            3.0,
            1.0416666269302368,
            1.0416666269302368
        ],
        [
            3.0,
            1.0416666269302368,
            1.0416666269302368
        ],
        [
            3.0,
            1.0416666269302368,
            1.0416666269302368
        ],
        [
            3.0,
            1.2760416269302368,
            1.2760416269302368
        ],
        [
            3.0,
            1.0416666269302368,
            1.0416666269302368
        ],
        [
            3.0,
            1.0416666269302368,
            1.0416666269302368
        ],
        [
            3.0,
            1.25,
            1.25
        ],
        [
            3.299999952316284,
            1.1197916269302368,
            1.1197916269302368
        ],
        [
            3.0,
            1.0416666269302368,
            1.0416666269302368
        ],
        [
            3.0,
            1.1458333730697632,
            1.1458333730697632
        ],
        [
            3.0,
            1.1458333730697632,
            1.1458333730697632
        ],
        [
            3.0,
            1.09375,
            1.09375
        ],
        [
            3.0,
            1.171875,
            1.171875
        ],
        [
            3.0,
            1.09375,
            1.09375
        ],
        [
            3.0,
            1.0416666269302368,
            1.0416666269302368
        ],
        [
            3.0,
            1.0416666269302368,
            1.0416666269302368
        ],
        [
            3.0,
            1.0416666269302368,
            1.0416666269302368
        ],
        [
            3.0,
            1.3020833730697632,
            1.3020833730697632
        ]
    ]
}
