# Supplementary material for: LI-RADS-based hepatocellular carcinoma risk mapping using contrast-enhanced MRI and self-configuring deep learning
Source: Cancer Imaging. 2025 Mar 17;25:36. doi: 10.1186/s40644-025-00844-6 (PMC11912691; doi:10.1186/s40644-025-00844-6)
Supplement: Supplementary file 3 — Additional file 3. Inference information for nnU-Net. [file 40644_2025_844_MOESM3_ESM.json]

{
    "all_results": {
        "ensemble___nnUNetTrainer__nnUNetPlans__3d_fullres___nnUNetTrainer__nnUNetPlans__3d_cascade_fullres___0_1_2_3_4": 0.3416740635733081,
        "ensemble___nnUNetTrainer__nnUNetPlans__3d_fullres___nnUNetTrainer__nnUNetPlans__3d_lowres___0_1_2_3_4": 0.3459208031198678,
        "ensemble___nnUNetTrainer__nnUNetPlans__3d_lowres___nnUNetTrainer__nnUNetPlans__3d_cascade_fullres___0_1_2_3_4": 0.34781543542039095,
        "nnUNetTrainer__nnUNetPlans__3d_cascade_fullres": 0.33940034159376287,
        "nnUNetTrainer__nnUNetPlans__3d_fullres": 0.3431737267515751,
        "nnUNetTrainer__nnUNetPlans__3d_lowres": 0.3456276202385192
    },
    "best_model_or_ensemble": {
        "postprocessing_file": "./lirads/nnUNet_result/Dataset345_lirads/ensembles/ensemble___nnUNetTrainer__nnUNetPlans__3d_lowres___nnUNetTrainer__nnUNetPlans__3d_cascade_fullres___0_1_2_3_4/postprocessing.pkl",
        "result_on_crossval_post_pp": 0.3478999323975394,
        "result_on_crossval_pre_pp": 0.34781543542039095,
        "selected_model_or_models": [
            {
                "configuration": "3d_lowres",
                "plans_identifier": "nnUNetPlans",
                "trainer": "nnUNetTrainer"
            },
            {
                "configuration": "3d_cascade_fullres",
                "plans_identifier": "nnUNetPlans",
                "trainer": "nnUNetTrainer"
            }
        ],
        "some_plans_file": "./lirads/nnUNet_result/Dataset345_lirads/ensembles/ensemble___nnUNetTrainer__nnUNetPlans__3d_lowres___nnUNetTrainer__nnUNetPlans__3d_cascade_fullres___0_1_2_3_4/plans.json"
    },
    "considered_models": [
        {
            "configuration": "3d_fullres",
            "plans": "nnUNetPlans",
            "trainer": "nnUNetTrainer"
        },
        {
            "configuration": "3d_lowres",
            "plans": "nnUNetPlans",
            "trainer": "nnUNetTrainer"
        },
        {
            "configuration": "3d_cascade_fullres",
            "plans": "nnUNetPlans",
            "trainer": "nnUNetTrainer"
        }
    ],
    "dataset_name_or_id": "Dataset345_lirads",
    "ensembling_allowed": true,
    "folds": [
        0,
        1,
        2,
        3,
        4
    ]
}
