# Supplementary material for: LI-RADS-based hepatocellular carcinoma risk mapping using contrast-enhanced MRI and self-configuring deep learning
Source: Cancer Imaging. 2025 Mar 17;25:36. doi: 10.1186/s40644-025-00844-6 (PMC11912691; doi:10.1186/s40644-025-00844-6)
Supplement: Supplementary file 4 — Additional file 4. Inference instructions. [file 40644_2025_844_MOESM4_ESM.txt]

***Run inference like this:***

An ensemble won! What a surprise! Run the following commands to run predictions with the ensemble members:

nnUNetv2_predict -d Dataset345_lirads -i INPUT_FOLDER -o OUTPUT_FOLDER_MODEL_1 -f  0 1 2 3 4 -tr nnUNetTrainer -c 3d_lowres -p nnUNetPlans --save_probabilities
nnUNetv2_predict -d Dataset345_lirads -i INPUT_FOLDER -o OUTPUT_FOLDER_MODEL_2 -f  0 1 2 3 4 -tr nnUNetTrainer -c 3d_cascade_fullres -p nnUNetPlans --save_probabilities -prev_stage_predictions OUTPUT_FOLDER_MODEL_1

The run ensembling with:

nnUNetv2_ensemble -i OUTPUT_FOLDER_MODEL_1 OUTPUT_FOLDER_MODEL_2 -o OUTPUT_FOLDER -np 8

***Once inference is completed, run postprocessing like this:***

nnUNetv2_apply_postprocessing -i OUTPUT_FOLDER -o OUTPUT_FOLDER_PP -pp_pkl_file ./lirads/nnUNet_result/Dataset345_lirads/ensembles/ensemble___nnUNetTrainer__nnUNetPlans__3d_lowres___nnUNetTrainer__nnUNetPlans__3d_cascade_fullres___0_1_2_3_4/postprocessing.pkl -np 8 -plans_json ./lirads/nnUNet_result/Dataset345_lirads/ensembles/ensemble___nnUNetTrainer__nnUNetPlans__3d_lowres___nnUNetTrainer__nnUNetPlans__3d_cascade_fullres___0_1_2_3_4/plans.json
