# Supplementary material for: LI-RADS-based hepatocellular carcinoma risk mapping using contrast-enhanced MRI and self-configuring deep learning
Source: Cancer Imaging. 2025 Mar 17;25:36. doi: 10.1186/s40644-025-00844-6 (PMC11912691; doi:10.1186/s40644-025-00844-6)
Supplement: Supplementary file 5 — Additional file 5. Plans file generated by nnU-Net. [file 40644_2025_844_MOESM5_ESM.json]

{
    "dataset_name": "Dataset345_lirads",
    "plans_name": "nnUNetPlans",
    "original_median_spacing_after_transp": [
        3.0,
        1.0677083730697632,
        1.0677083730697632
    ],
    "original_median_shape_after_transp": [
        72,
        288,
        384
    ],
    "image_reader_writer": "SimpleITKIO",
    "transpose_forward": [
        0,
        1,
        2
    ],
    "transpose_backward": [
        0,
        1,
        2
    ],
    "configurations": {
        "2d": {
            "data_identifier": "nnUNetPlans_2d",
            "preprocessor_name": "DefaultPreprocessor",
            "batch_size": 26,
            "patch_size": [
                320,
                384
            ],
            "median_image_size_in_voxels": [
                295.0,
                384.0
            ],
            "spacing": [
                1.0677083730697632,
                1.0677083730697632
            ],
            "normalization_schemes": [
                "ZScoreNormalization",
                "ZScoreNormalization",
                "ZScoreNormalization",
                "ZScoreNormalization",
                "ZScoreNormalization",
                "ZScoreNormalization",
                "ZScoreNormalization",
                "ZScoreNormalization",
                "ZScoreNormalization",
                "ZScoreNormalization",
                "ZScoreNormalization",
                "ZScoreNormalization",
                "ZScoreNormalization",
                "ZScoreNormalization"
            ],
            "use_mask_for_norm": [
                false,
                false,
                false,
                false,
                false,
                false,
                false,
                false,
                false,
                false,
                false,
                false,
                false,
                false
            ],
            "UNet_class_name": "PlainConvUNet",
            "UNet_base_num_features": 32,
            "n_conv_per_stage_encoder": [
                2,
                2,
                2,
                2,
                2,
                2,
                2
            ],
            "n_conv_per_stage_decoder": [
                2,
                2,
                2,
                2,
                2,
                2
            ],
            "num_pool_per_axis": [
                6,
                6
            ],
            "pool_op_kernel_sizes": [
                [
                    1,
                    1
                ],
                [
                    2,
                    2
                ],
                [
                    2,
                    2
                ],
                [
                    2,
                    2
                ],
                [
                    2,
                    2
                ],
                [
                    2,
                    2
                ],
                [
                    2,
                    2
                ]
            ],
            "conv_kernel_sizes": [
                [
                    3,
                    3
                ],
                [
                    3,
                    3
                ],
                [
                    3,
                    3
                ],
                [
                    3,
                    3
                ],
                [
                    3,
                    3
                ],
                [
                    3,
                    3
                ],
                [
                    3,
                    3
                ]
            ],
            "unet_max_num_features": 512,
            "resampling_fn_data": "resample_data_or_seg_to_shape",
            "resampling_fn_seg": "resample_data_or_seg_to_shape",
            "resampling_fn_data_kwargs": {
                "is_seg": false,
                "order": 3,
                "order_z": 0,
                "force_separate_z": null
            },
            "resampling_fn_seg_kwargs": {
                "is_seg": true,
                "order": 1,
                "order_z": 0,
                "force_separate_z": null
            },
            "resampling_fn_probabilities": "resample_data_or_seg_to_shape",
            "resampling_fn_probabilities_kwargs": {
                "is_seg": false,
                "order": 1,
                "order_z": 0,
                "force_separate_z": null
            },
            "batch_dice": true
        },
        "3d_lowres": {
            "data_identifier": "nnUNetPlans_3d_lowres",
            "preprocessor_name": "DefaultPreprocessor",
            "batch_size": 2,
            "patch_size": [
                48,
                160,
                224
            ],
            "median_image_size_in_voxels": [
                72,
                270,
                351
            ],
            "spacing": [
                3.0,
                1.166713767379403,
                1.166713767379403
            ],
            "normalization_schemes": [
                "ZScoreNormalization",
                "ZScoreNormalization",
                "ZScoreNormalization",
                "ZScoreNormalization",
                "ZScoreNormalization",
                "ZScoreNormalization",
                "ZScoreNormalization",
                "ZScoreNormalization",
                "ZScoreNormalization",
                "ZScoreNormalization",
                "ZScoreNormalization",
                "ZScoreNormalization",
                "ZScoreNormalization",
                "ZScoreNormalization"
            ],
            "use_mask_for_norm": [
                false,
                false,
                false,
                false,
                false,
                false,
                false,
                false,
                false,
                false,
                false,
                false,
                false,
                false
            ],
            "UNet_class_name": "PlainConvUNet",
            "UNet_base_num_features": 32,
            "n_conv_per_stage_encoder": [
                2,
                2,
                2,
                2,
                2,
                2
            ],
            "n_conv_per_stage_decoder": [
                2,
                2,
                2,
                2,
                2
            ],
            "num_pool_per_axis": [
                3,
                5,
                5
            ],
            "pool_op_kernel_sizes": [
                [
                    1,
                    1,
                    1
                ],
                [
                    1,
                    2,
                    2
                ],
                [
                    2,
                    2,
                    2
                ],
                [
                    2,
                    2,
                    2
                ],
                [
                    2,
                    2,
                    2
                ],
                [
                    1,
                    2,
                    2
                ]
            ],
            "conv_kernel_sizes": [
                [
                    1,
                    3,
                    3
                ],
                [
                    3,
                    3,
                    3
                ],
                [
                    3,
                    3,
                    3
                ],
                [
                    3,
                    3,
                    3
                ],
                [
                    3,
                    3,
                    3
                ],
                [
                    3,
                    3,
                    3
                ]
            ],
            "unet_max_num_features": 320,
            "resampling_fn_data": "resample_data_or_seg_to_shape",
            "resampling_fn_seg": "resample_data_or_seg_to_shape",
            "resampling_fn_data_kwargs": {
                "is_seg": false,
                "order": 3,
                "order_z": 0,
                "force_separate_z": null
            },
            "resampling_fn_seg_kwargs": {
                "is_seg": true,
                "order": 1,
                "order_z": 0,
                "force_separate_z": null
            },
            "resampling_fn_probabilities": "resample_data_or_seg_to_shape",
            "resampling_fn_probabilities_kwargs": {
                "is_seg": false,
                "order": 1,
                "order_z": 0,
                "force_separate_z": null
            },
            "batch_dice": false,
            "next_stage": "3d_cascade_fullres"
        },
        "3d_fullres": {
            "data_identifier": "nnUNetPlans_3d_fullres",
            "preprocessor_name": "DefaultPreprocessor",
            "batch_size": 2,
            "patch_size": [
                40,
                192,
                224
            ],
            "median_image_size_in_voxels": [
                72.0,
                295.0,
                384.0
            ],
            "spacing": [
                3.0,
                1.0677083730697632,
                1.0677083730697632
            ],
            "normalization_schemes": [
                "ZScoreNormalization",
                "ZScoreNormalization",
                "ZScoreNormalization",
                "ZScoreNormalization",
                "ZScoreNormalization",
                "ZScoreNormalization",
                "ZScoreNormalization",
                "ZScoreNormalization",
                "ZScoreNormalization",
                "ZScoreNormalization",
                "ZScoreNormalization",
                "ZScoreNormalization",
                "ZScoreNormalization",
                "ZScoreNormalization"
            ],
            "use_mask_for_norm": [
                false,
                false,
                false,
                false,
                false,
                false,
                false,
                false,
                false,
                false,
                false,
                false,
                false,
                false
            ],
            "UNet_class_name": "PlainConvUNet",
            "UNet_base_num_features": 32,
            "n_conv_per_stage_encoder": [
                2,
                2,
                2,
                2,
                2,
                2
            ],
            "n_conv_per_stage_decoder": [
                2,
                2,
                2,
                2,
                2
            ],
            "num_pool_per_axis": [
                3,
                5,
                5
            ],
            "pool_op_kernel_sizes": [
                [
                    1,
                    1,
                    1
                ],
                [
                    1,
                    2,
                    2
                ],
                [
                    2,
                    2,
                    2
                ],
                [
                    2,
                    2,
                    2
                ],
                [
                    2,
                    2,
                    2
                ],
                [
                    1,
                    2,
                    2
                ]
            ],
            "conv_kernel_sizes": [
                [
                    1,
                    3,
                    3
                ],
                [
                    3,
                    3,
                    3
                ],
                [
                    3,
                    3,
                    3
                ],
                [
                    3,
                    3,
                    3
                ],
                [
                    3,
                    3,
                    3
                ],
                [
                    3,
                    3,
                    3
                ]
            ],
            "unet_max_num_features": 320,
            "resampling_fn_data": "resample_data_or_seg_to_shape",
            "resampling_fn_seg": "resample_data_or_seg_to_shape",
            "resampling_fn_data_kwargs": {
                "is_seg": false,
                "order": 3,
                "order_z": 0,
                "force_separate_z": null
            },
            "resampling_fn_seg_kwargs": {
                "is_seg": true,
                "order": 1,
                "order_z": 0,
                "force_separate_z": null
            },
            "resampling_fn_probabilities": "resample_data_or_seg_to_shape",
            "resampling_fn_probabilities_kwargs": {
                "is_seg": false,
                "order": 1,
                "order_z": 0,
                "force_separate_z": null
            },
            "batch_dice": true
        },
        "3d_cascade_fullres": {
            "inherits_from": "3d_fullres",
            "previous_stage": "3d_lowres"
        }
    },
    "experiment_planner_used": "ExperimentPlanner",
    "label_manager": "LabelManager",
    "foreground_intensity_properties_per_channel": {
        "0": {
            "max": 1512.0,
            "mean": 149.9834747314453,
            "median": 146.0,
            "min": 0.0,
            "percentile_00_5": 1.0,
            "percentile_99_5": 323.0,
            "std": 63.368133544921875
        },
        "1": {
            "max": 1749.0,
            "mean": 186.15994262695312,
            "median": 180.0,
            "min": -42.0,
            "percentile_00_5": 0.0,
            "percentile_99_5": 434.0,
            "std": 79.37860107421875
        },
        "2": {
            "max": 1760.0,
            "mean": 247.08653259277344,
            "median": 235.0,
            "min": -39.0,
            "percentile_00_5": 0.0,
            "percentile_99_5": 571.0,
            "std": 113.05017852783203
        },
        "3": {
            "max": 1098.0,
            "mean": 202.24818420410156,
            "median": 197.0,
            "min": -76.0,
            "percentile_00_5": 0.0,
            "percentile_99_5": 528.0,
            "std": 122.33869171142578
        },
        "4": {
            "max": 1814.0,
            "mean": 242.89505004882812,
            "median": 233.0,
            "min": -31.0,
            "percentile_00_5": 0.0,
            "percentile_99_5": 594.0,
            "std": 120.43054962158203
        },
        "5": {
            "max": 1418.0,
            "mean": 90.4778060913086,
            "median": 0.0,
            "min": -83.0,
            "percentile_00_5": 0.0,
            "percentile_99_5": 416.0,
            "std": 109.79206848144531
        },
        "6": {
            "max": 1604.0,
            "mean": 80.54595947265625,
            "median": 0.0,
            "min": -72.0,
            "percentile_00_5": 0.0,
            "percentile_99_5": 383.0,
            "std": 100.7578353881836
        },
        "7": {
            "max": 4279.0,
            "mean": 187.24508666992188,
            "median": 170.0,
            "min": -137.0,
            "percentile_00_5": 0.0,
            "percentile_99_5": 690.0,
            "std": 113.86461639404297
        },
        "8": {
            "max": 4273.0,
            "mean": 151.59263610839844,
            "median": 118.0,
            "min": -134.0,
            "percentile_00_5": 0.0,
            "percentile_99_5": 764.0,
            "std": 140.80067443847656
        },
        "9": {
            "max": 1574.0,
            "mean": 29.342529296875,
            "median": 0.0,
            "min": -201.0,
            "percentile_00_5": -5.0,
            "percentile_99_5": 397.0,
            "std": 63.165435791015625
        },
        "10": {
            "max": 2388.0,
            "mean": 66.53750610351562,
            "median": 44.0,
            "min": -145.0,
            "percentile_00_5": 0.0,
            "percentile_99_5": 472.0,
            "std": 83.71402740478516
        },
        "11": {
            "max": 481.0,
            "mean": 19.40336799621582,
            "median": 9.0,
            "min": -17.0,
            "percentile_00_5": 0.0,
            "percentile_99_5": 108.0,
            "std": 24.581968307495117
        },
        "12": {
            "max": 905.0,
            "mean": 28.32404327392578,
            "median": 23.0,
            "min": -74.0,
            "percentile_00_5": 0.0,
            "percentile_99_5": 138.0,
            "std": 27.517126083374023
        },
        "13": {
            "max": 4730.0,
            "mean": 836.2044067382812,
            "median": 892.0,
            "min": -857.0,
            "percentile_00_5": -33.0,
            "percentile_99_5": 3334.0,
            "std": 717.05517578125
        }
    }
}
