# Supplementary material for: LI-RADS-based hepatocellular carcinoma risk mapping using contrast-enhanced MRI and self-configuring deep learning
Source: Cancer Imaging. 2025 Mar 17;25:36. doi: 10.1186/s40644-025-00844-6 (PMC11912691; doi:10.1186/s40644-025-00844-6)
Supplement: Supplementary file 6 — Additional file 6. Learning curves generated by nnU-Net (2d, 3d_fullres). [file 40644_2025_844_MOESM6_ESM.zip]

Archive with 6 entries (6 files):
- learning_curves_1/2d-fold_0.png
- learning_curves_1/3d_fullres-fold_0.png
- learning_curves_1/3d_fullres-fold_1.png
- learning_curves_1/3d_fullres-fold_2.png
- learning_curves_1/3d_fullres-fold_3.png
- learning_curves_1/3d_fullres-fold_4.png
